# Supplementary material for: Exosomes exert cardioprotection in dystrophin-deficient cardiomyocytes via ERK1/2-p38/MAPK signaling
Source: Sci Rep. 2018 Nov 8;8:16519. doi: 10.1038/s41598-018-34879-6 (PMC6224575; doi:10.1038/s41598-018-34879-6)
Supplement: Supplementary file 2 — Supplemental video 1: PKH26 labeled exosomes are taken up by 2 hours in cardiomyocytes. [file 41598_2018_34879_MOESM2_ESM.zip]

Archive with 1 entries (1 files):
- Supplementary Video 1 - Strande.mov
